# Supplementary material for: Fibroblast Activation Protein Targeted Photodynamic Therapy Selectively Kills Activated Skin Fibroblasts from Systemic Sclerosis Patients and Prevents Tissue Contraction
Source: Int J Mol Sci. 2021 Nov 24;22(23):12681. doi: 10.3390/ijms222312681 (PMC8657852; doi:10.3390/ijms222312681)
Supplement: Supplementary file 1 [file ijms-22-12681-s001.zip]

Archive with 1 entries (1 files):
- ijms-1424065-supplementary.pdf
